# Supplementary material for: Antibiotics for treatment of acute exacerbation of chronic obstructive pulmonary disease: a network meta-analysis
Source: BMC Pulm Med. 2017 Dec 12;17:196. doi: 10.1186/s12890-017-0541-0 (PMC5727987; doi:10.1186/s12890-017-0541-0)
Supplement: Supplementary file 2 — The league table of the network for the estimation of clinical cure rates of the treatments according to their relative effects. (XLSX 12 kb) [file 12890_2017_541_MOESM2_ESM.xlsx]

## Sheet: Sheet1
Supplement Table 1. The league table of the network for the clinical cure rate estimates the treatments according to their relative effects.
Amoxicillin
-0.54 (-1.92,0.84)	Amoxicillin-clavulanic
0.45 (-1.86,2.76)	0.99 (-1.70,3.68)	Ampicillin-sulbactam
-0.29 (-1.67,1.09)	0.24 (-1.71,2.19)	-0.75 (-2.60,1.11)	Azithromycin
0.50 (-1.82,2.81)	1.03 (-1.66,3.72)	0.04 (-1.57,1.65)	0.79 (-1.07,2.64)	Cefaclor
0.10 (-87.57,87.76)	0.63 (-87.04,88.31)	-0.36 (-88.05,87.34)	0.39 (-87.29,88.07)	-0.40 (-88.10,87.30)	Cefuroxime
-1.94 (-5.45,1.57)	-1.41 (-5.18,2.36)	-2.40 (-5.49,0.70)	-1.65 (-4.88,1.58)	-2.44 (-5.53,0.66)	-2.04 (-89.78,85.70)	Ciprofloxacin
0.07 (-87.60,87.74)	0.60 (-87.08,88.28)	-0.39 (-88.09,87.31)	0.36 (-87.32,88.04)	-0.43 (-88.13,87.27)	-0.03 (-1.37,1.31)	2.01 (-85.73,89.75)	Clarithromycin
-1.05 (-3.30,1.19)	-0.52 (-3.15,2.12)	-1.51 (-4.07,1.06)	-0.76 (-2.53,1.01)	-1.55 (-4.11,1.02)	-1.15 (-88.84,86.55)	0.89 (-2.79,4.57)	-1.12 (-88.82,86.58)	Dirithromycin
-0.12 (-2.15,1.91)	0.42 (-1.07,1.91)	-0.57 (-3.65,2.50)	0.17 (-2.28,2.63)	-0.62 (-3.69,2.46)	-0.22 (-87.91,87.47)	1.82 (-2.23,5.88)	-0.19 (-87.88,87.50)	0.93 (-2.10,3.96)	Doxycycline
-0.13 (-87.80,87.53)	0.40 (-87.27,88.08)	-0.59 (-88.28,87.11)	0.16 (-87.51,87.84)	-0.63 (-88.32,87.07)	-0.23 (-1.08,0.62)	1.81 (-85.92,89.55)	-0.20 (-1.24,0.84)	0.92 (-86.77,88.61)	-0.01 (-87.70,87.68)	Levofloxacin
-0.61 (-2.30,1.08)	-0.08 (-1.05,0.90)	-1.07 (-3.93,1.80)	-0.32 (-2.50,1.86)	-1.11 (-3.97,1.75)	-0.71 (-88.39,86.97)	1.33 (-2.56,5.23)	-0.68 (-88.36,87.01)	0.44 (-2.37,3.25)	-0.49 (-2.27,1.29)	-0.48 (-88.16,87.20)	Moxifloxacin
-2.17 (-4.42,0.09)	-1.63 (-3.41,0.15)	-2.62 (-5.85,0.61)	-1.87 (-4.52,0.77)	-2.66 (-5.89,0.56)	-2.26 (-89.96,85.43)	-0.22 (-4.40,3.95)	-2.24 (-89.93,85.46)	-1.12 (-4.30,2.07)	-2.05 (-3.83,-0.26)	-2.04 (-89.73,85.66)	-1.56 (-3.59,0.47)	Ofloxacin
0.22 (-1.51,1.96)	0.76 (-0.29,1.81)	-0.23 (-3.12,2.66)	0.52 (-1.70,2.73)	-0.27 (-3.16,2.62)	0.13 (-87.56,87.81)	2.17 (-1.75,6.08)	0.15 (-87.53,87.84)	1.27 (-1.56,4.11)	0.34 (-0.71,1.40)	0.35 (-87.33,88.04)	0.83 (-0.60,2.26)	2.39 (0.95,3.83)	Placebo
-0.07 (-87.74,87.60)	0.47 (-87.21,88.15)	-0.52 (-88.22,87.17)	0.22 (-87.46,87.90)	-0.57 (-88.27,87.13)	-0.17 (-1.50,1.16)	1.87 (-85.87,89.61)	-0.14 (-1.60,1.32)	0.98 (-86.72,88.68)	0.05 (-87.64,87.74)	0.06 (-0.97,1.09)	0.54 (-87.14,88.23)	2.10 (-85.60,89.79)	-0.29 (-87.98,87.39)	Prulifloxacin
-0.38 (-2.08,1.32)	0.16 (-0.84,1.15)	-0.83 (-3.70,2.03)	-0.09 (-2.28,2.10)	-0.88 (-3.75,1.99)	-0.48 (-88.16,87.21)	1.56 (-2.34,5.46)	-0.45 (-88.13,87.24)	0.67 (-2.15,3.49)	-0.26 (-2.05,1.53)	-0.25 (-87.93,87.43)	0.23 (-1.16,1.62)	1.79 (-0.25,3.83)	-0.60 (-2.05,0.84)	-0.31 (-87.99,87.38)	Sparfloxacin
-1.85 (-5.58,1.87)	-1.32 (-5.29,2.65)	-2.31 (-5.64,1.03)	-1.56 (-5.02,1.90)	-2.35 (-5.69,0.99)	-1.95 (-89.70,85.79)	0.09 (-1.16,1.33)	-1.92 (-89.67,85.82)	-0.80 (-4.69,3.08)	-1.74 (-5.98,2.51)	-1.72 (-89.47,86.02)	-1.24 (-5.33,2.84)	0.31 (-4.04,4.67)	-2.08 (-6.19,2.03)	-1.78 (-89.53,85.96)	-1.48 (-5.57,2.62)	Trimethoprim-sulfamethoxazole
-0.61 (-2.60,1.39)	-0.07 (-1.51,1.37)	-1.06 (-4.11,1.99)	-0.31 (-2.74,2.11)	-1.10 (-4.15,1.95)	-0.70 (-88.39,86.99)	1.34 (-2.70,5.37)	-0.67 (-88.37,87.02)	0.45 (-2.56,3.45)	-0.49 (-2.56,1.59)	-0.47 (-88.16,87.21)	0.01 (-1.06,1.07)	1.56 (-0.73,3.85)	-0.83 (-2.61,0.95)	-0.53 (-88.23,87.16)	-0.23 (-1.98,1.53)	1.25 (-2.97,5.47)	Zabofloxacin
