# Supplementary material for: Antibiotics for treatment of acute exacerbation of chronic obstructive pulmonary disease: a network meta-analysis
Source: BMC Pulm Med. 2017 Dec 12;17:196. doi: 10.1186/s12890-017-0541-0 (PMC5727987; doi:10.1186/s12890-017-0541-0)
Supplement: Supplementary file 3 — The league table of the network for the adverse effects estimates the treatments according to their relative effects. (XLSX 12 kb) [file 12890_2017_541_MOESM3_ESM.xlsx]

## Sheet: Sheet1
Supplement Table 2. The league table of the network for the adverse effects estimates the treatments according to their relative effects.
Amoxicillin
-0.94 (-2.08,0.20)	Amoxicillin-clavulanic
0.51 (-0.52,1.54)	1.45 (0.23,2.67)	Azithromycin
-0.88 (-3.26,1.50)	0.06 (-2.12,2.23)	-1.39 (-3.76,0.98)	Cefaclor
0.00 (-195.95,195.95)	0.94 (-195.01,196.89)	-0.51 (-196.46,195.44)	0.88 (-195.08,196.85)	Ciprofloxacin
-1.40 (-3.59,0.80)	-0.46 (-2.43,1.50)	-1.91 (-4.09,0.27)	-0.52 (-1.45,0.41)	-1.40 (-197.36,194.56)	Clarithromycin
0.93 (-0.42,2.29)	1.87 (0.37,3.38)	0.42 (-0.46,1.30)	1.82 (-0.72,4.35)	0.93 (-195.02,196.89)	2.33 (-0.02,4.69)	Dirithromycin
-0.06 (-1.86,1.74)	0.88 (-0.63,2.39)	-0.57 (-2.36,1.22)	0.82 (-1.63,3.27)	-0.06 (-196.02,195.90)	1.34 (-0.93,3.61)	-0.99 (-2.99,1.00)	Doxycycline
-1.36 (-3.63,0.91)	-0.42 (-2.48,1.63)	-1.87 (-4.14,0.39)	-0.48 (-1.20,0.23)	-1.36 (-197.33,194.60)	0.04 (-0.55,0.63)	-2.30 (-4.72,0.13)	-1.30 (-3.65,1.04)	Levofloxacin
-1.21 (-2.42,0.00)	-0.27 (-0.69,0.15)	-1.72 (-3.02,-0.43)	-0.33 (-2.54,1.88)	-1.21 (-197.16,194.74)	0.19 (-1.82,2.20)	-2.15 (-3.71,-0.58)	-1.15 (-2.72,0.42)	0.15 (-1.94,2.25)	Moxifloxacin
-0.44 (-2.28,1.39)	0.49 (-1.06,2.05)	-0.95 (-2.78,0.87)	0.44 (-2.04,2.91)	-0.44 (-196.40,195.51)	0.96 (-1.34,3.25)	-1.38 (-3.40,0.64)	-0.38 (-2.31,1.54)	0.92 (-1.45,3.29)	0.77 (-0.84,2.37)	Ofloxacin
-0.22 (-1.42,0.98)	0.72 (0.01,1.42)	-0.73 (-1.92,0.45)	0.66 (-1.40,2.72)	-0.22 (-196.17,195.73)	1.18 (-0.66,3.01)	-1.16 (-2.63,0.32)	-0.16 (-1.50,1.18)	1.14 (-0.79,3.07)	0.99 (0.17,1.81)	0.22 (-1.16,1.61)	Placebo
-1.93 (-4.31,0.46)	-0.99 (-3.16,1.19)	-2.44 (-4.81,-0.06)	-1.05 (-2.06,-0.03)	-1.93 (-197.89,194.04)	-0.53 (-1.46,0.40)	-2.86 (-5.39,-0.33)	-1.87 (-4.32,0.59)	-0.56 (-1.28,0.16)	-0.72 (-2.93,1.50)	-1.48 (-3.96,1.00)	-1.71 (-3.76,0.35)	Prulifloxacin
-0.74 (-1.92,0.45)	0.20 (-0.14,0.54)	-1.25 (-2.52,0.02)	0.15 (-2.05,2.34)	-0.74 (-196.69,195.22)	0.66 (-1.33,2.66)	-1.67 (-3.21,-0.13)	-0.68 (-2.22,0.87)	0.63 (-1.45,2.71)	0.48 (-0.07,1.02)	-0.29 (-1.88,1.30)	-0.51 (-1.30,0.27)	1.19 (-1.01,3.39)	Sparfloxacin
0.19 (-195.76,196.15)	1.13 (-194.82,197.09)	-0.32 (-196.27,195.64)	1.08 (-194.89,197.04)	0.19 (-1.03,1.42)	1.59 (-194.37,197.56)	-0.74 (-196.70,195.22)	0.25 (-195.71,196.22)	1.56 (-194.41,197.52)	1.41 (-194.55,197.36)	0.64 (-195.32,196.60)	0.42 (-195.54,196.37)	2.12 (-193.85,198.09)	0.93 (-195.03,196.89)	Trimethoprim-sulfamethoxazole
-1.23 (-2.64,0.18)	-0.29 (-1.12,0.55)	-1.74 (-3.22,-0.26)	-0.35 (-2.67,1.98)	-1.23 (-197.18,194.73)	0.17 (-1.96,2.31)	-2.16 (-3.88,-0.44)	-1.17 (-2.89,0.56)	0.14 (-2.08,2.35)	-0.02 (-0.73,0.70)	-0.78 (-2.54,0.98)	-1.01 (-2.10,0.08)	0.70 (-1.63,3.03)	-0.49 (-1.39,0.41)	-1.42 (-197.38,194.54)	Zabofloxacin
